# Supplementary material for: High-Fidelity and Cost-Effective Engineering of SARS-CoV-2
Source: Viruses. 2025 Dec 11;17(12):1604. doi: 10.3390/v17121604 (PMC12737603; doi:10.3390/v17121604)
Supplement: Supplementary file 1 [file viruses-17-01604-s001.zip]

Archive with 1 entries (1 files):
- viruses-4001899-supplementary.pdf
